# Supplementary material for: Urine Peptidome Analysis Identifies Common and Stage-Specific Markers in Early Versus Advanced CKD
Source: Proteomes. 2023 Aug 23;11(3):25. doi: 10.3390/proteomes11030025 (PMC10534506; doi:10.3390/proteomes11030025)
Supplement: Supplementary file 1 [file proteomes-11-00025-s001.zip]

Archive with 2 entries (2 files):
- Hobson_Supplementary Figure S1 - Functional pathway analysis.pdf
- Hobson_Supplementary Table S1.xlsx
